# Supplementary material for: Non-Mammalian Models for Understanding Neurological Defects in RASopathies
Source: Biomedicines. 2024 Apr 10;12(4):841. doi: 10.3390/biomedicines12040841 (PMC11048513; doi:10.3390/biomedicines12040841)
Supplement: Supplementary file 1 [file biomedicines-12-00841-s001.zip]

Archive with 2 entries (2 files):
- Table S1. Conservation of the RASopathy genes in non-mammalian model organisms.pptx
- Table S2. RASopathy-associated mutations studied in non-mammalian model organisms.pdf
